# Supplementary material for: Influence of Ceria Addition on Crystallization Behavior and Properties of Mesoporous Bioactive Glasses in the SiO2–CaO–P2O5–CeO2 System
Source: Gels. 2022 May 31;8(6):344. doi: 10.3390/gels8060344 (PMC9222617; doi:10.3390/gels8060344)
Supplement: Supplementary file 1 [file gels-08-00344-s001.zip]

Archive with 1 entries (1 files):
- gels-1728283-supplementary.pdf
